# Supplementary material for: An Efficient Recognition Method for Orbital Angular Momentum via Adaptive Deep ELM
Source: Sensors (Basel). 2023 Oct 26;23(21):8737. doi: 10.3390/s23218737 (PMC10649547; doi:10.3390/s23218737)
Supplement: Supplementary file 1 [file sensors-23-08737-s001.zip]

Archive with 5 entries (3 files):
- sensors-2602590-supplementary/
- sensors-2602590-supplementary/Simulation data and results/
- sensors-2602590-supplementary/Simulation data and results/e14.rar
- sensors-2602590-supplementary/Simulation data and results/e15.rar
- sensors-2602590-supplementary/Simulation data and results/result.zip
